# Supplementary material for: Long-term outcome of Bartter syndrome in 54 patients: A multicenter study in Korea
Source: Front Med (Lausanne). 2023 Mar 13;10:1099840. doi: 10.3389/fmed.2023.1099840 (PMC10040751; doi:10.3389/fmed.2023.1099840)
Supplement: Supplementary file 3 [file Table_3.xlsx]

## Sheet: Sheet1
Supplemental Table S3. Comparison of clinical parameters of patients with BS at the first and last visits
	At the first visit	At the last visit	P value	At the first visit	At the last visit	P value	At the first visit	At the last visit	P value	At the first visit	At the last visit	P value	At the first visit	At the last visit	P value	At the first visit	At the last visit	P value
Patient ID	Sodium (mEq/L)			Potassium (mEq/L)			Chloride (mEq/L)			Magnesium (mEq/L)			eGFR (mL/min/1.73m2)			urine Ca/Cr (mg/mg)
P1	138	139		3.1	3.3		98	96		2.2	2		136	102.77		1.409	0.545866
P2	141	136		3	3.5		106	68		1.5	2.5		34.589	17		NA	NA
P3	132	138		3.2	3.1		90	98		2.18	NA		130	122.523		0.457286	NA
P4	133	133		2.4	2.7		79	96		2.5	1.9		77.438	135.28		NA	NA
P5	138	138		2.2	2.9		99	96		1.4	1.7		156	117.13		0.015748	NA
P6	126	142		3.4	3.8		87	100		4.22	1.2		27.675	42.8		NA	0
P7	141	139		3.1	3		96	95		2	1.7		90	114		1.82911	0.248227
P8	140	140		3.2	3.2		99	99		NA	1.8		116.673	161		NA	NA
P9	139	137		2.5	2.7		83	95		NA	NA		NA	138		NA	NA
P10	130	137		2.6	2.8		71	95		2.27	NA		83	NA		NA	NA
P11	135	133		3.2	2.9		96	96		2.7	2		107.545	113		0.104255	NA
P12	138	136		3.2	3.4		97	98		1.9	1.9		114	111.979		0.77472	0.354247
P13	136	138		2.6	3.1		94	94		1.8	1.7		88.795	71.732		NA	NA
P14	120	137		1.8	3.6		71	95		NA	NA		NA	123		NA	NA
P15	127	135		2.9	3.6		79	92		NA	NA		NA	134		NA	NA
P16	134	136		3.6	3.1		95	92		NA	1.8		72	54.2		NA	NA
P17	127	133		2.7	3.1		65	94		2.3	1.9		32.214	84.524		NA	NA
P18	139	143		3.5	3.5		97	99		2.4	1.8		69.88	74.518		0.605263	0.247703
P19	134	142		2.2	3.9		72	102		2.63	NA		50.455	115.484		0.1	NA
P20	136	137		3.3	3		91	94		NA	1.6		73	50.5		NA	NA
P21	136	138		2.6	2.6		82	89		1.1	0.9		80.004	139.732		0.578125	NA
P22	138	139		3.2	3.6		93	96		NA	1.8		164	129.736		0.0569886	0.330852
P23	120	128		1.3	2.2		59	86		1.9	NA		28.451	NA		NA	NA
P24	130	139		2.8	3.7		62	101		1.2	1.5		142	94.4		0.989691	0.719424
P25	135	135		3.3	4.5		96	93		2.8	2.3		83	88.595		0.63522	0.537555
P26	122	141		2.3	3.2		78	98		2.2	1.5		102.218	48.5		NA	0.0119886
P27	168	140		2.7	4.2		133	100		2.82	NA		16.131	63.327		NA	NA
P28	146	143		3.1	3.6		103	107		NA	NA		97.532	74.55		0.492857	NA
P29	131	136		2.4	3.4		58	96		2.3	2.1		48.569	86.787		0.180851	0.193798
P30	142	140		4.7	3.3		107	100		2.2	NA		109	211.756		NA	NA
P31	136	138		3.4	4.8		97	99		NA	NA		60.35	5		NA	NA
P32	128	136		2	4.2		89	104		NA	NA		61.95	73		NA	NA
P33	140	138		2.7	3.2		99	98		NA	NA		125.965	138.269		NA	NA
P34	122	137		1.6	3.1		61	83		2.9	NA		51.625	111		NA	NA
P35	123	136		2.4	3.9		84	101		1.8	1.8		90.034	151		0.0117187	NA
P36	130	135		3.2	4.1		88	100		2.5	2.6		129	126		0.632184	NA
P37	132	131		2.3	3		85	95		2.03	1.86		115	103.625		NA	NA
P38	133	136		2.5	3.6		84	96		2.1	NA		98	88.751		0.0678708	0.376984
P39	118	136		1.6	3.8		49	101		0.54	1.6		63.097	155.341		0.0666667	NA
P40	121	133		1.8	2.8		81	91		2	2		95.789	70		0.154867	0.617978
P41	134	142		3.2	3		97	97		1.9	NA		53.277	131.379		NA	0.229621
P42	121	139		2.3	2.8		75	100		NA	NA		107.38	164		0.310734	NA
P43	121	140		2.7	2.8		67	96		2.1	1.2		NA	135		1.1	0.387847
P44	135	138		2.6	2.9		89	92		1.8	1.8		151.183	96.716		0.219267	0.118591
P45	134	138		2.6	3		69	96		2.1	1.7		68.536	NA		0.505263	0.134454
P46	135	137		2.8	4.3		96	98		1.3	1.3		99	83.116		0.591039	0.16309
P47	129	135		2.2	3		66	96		2.1	NA		142	129.156		0.919674	0.704545
P48	130	142		2.3	3.7		88	93		NA	NA		237	NA		NA	0.0234114
P49	134	137		3.1	3.4		93	94		2.1	1.8		125	80.804		1.72093	2.2619
P50	142	133		5.1	4.2		107	97		1.9	1.9		125	NA		1.42551	2.14706
P51	140	132		4	3.4		105	100		1	1.9		102.66	101.026		0.276653	0.524287
P52	136	NA		3.3	NA		100	NA		1.5	NA		113.988	NA		0.197544	NA
P53	133	142		2.6	4.1		88	98		NA	NA		101	102.932		NA	NA
P54	121	138		2.2	4.3		72	103		2.03	NA		56.168	122		NA	NA
Median	134	137	<0.001	2.7	3.3	<0.001	88.5	96	P<0.001	2.1	1.8	0.115	96.6605	107.312	0.15	0.492857	0.342549	0.243
Q1	128.25	136		2.325	3		75.75	94		1.8	1.675		64.4567	79.2405		0.154867	0.170767
Q3	138	139		3.2	3.7		97	99		2.3	1.9		116.255	130.147		0.77472	0.543788
eGFR, estimated glomerular filtration rate [calculated using the bedside Schwartz equation for children and CKD-EPI equation for adults]; NA, not available; Q1, first quartile (25th percentile); Q3, third quartile (75th percentile); Ca/Cr, calcium to creatinine ratio Paired t-test or Wilcoxon signed rank test was performed to compare laboratory tests of initial and last visits for statistical ana…
